# Supplementary material for: The role of economic stability in boosting exports in COMESA: Threshold effects analysis
Source: PLoS One. 2025 Dec 11;20(12):e0338636. doi: 10.1371/journal.pone.0338636 (PMC12697952; doi:10.1371/journal.pone.0338636)
Supplement: S2 Data — This Excel file contains the log-transformed values for all key variables examined in the study, including export growth (LnEG), economic growth (LnGDP), trade openness (LnTO), and inflation rate (LnInfl). These transformations facilitate a more robust statistical analysis and interpretation of the relationships among these variables. Additionally, the file presents comprehensive empirical results that underpin the findings discussed in the main manuscript. Key components include: • Descriptive Statistics: Summary statistics for variables across low- and high-inflation regimes, providing insights into the data distribution and variance. • Threshold Effects Analysis: An investigation into how the relationship between variables changes across different inflation levels. • Nonlinearity Testing: Results from quadratic regression analyses to assess nonlinear relationships among the variables. • Panel Data Threshold Regression (PTR): Detailed results of the PTR model for both low- and high-inflation regimes, highlighting the differential impacts in varying economic contexts. • Interaction Model Results: A summary of findings from interaction models that explore the interplay between key variables across inflation regimes. Moreover, this file includes additional empirical findings that, while not presented in the main text, are significant for enhancing understanding and guiding further investigations. This supporting information is designed to complement the narrative results in the manuscript, providing further context and depth to the interpretations discussed. (XLSX) [file pone.0338636.s002.xlsx]

## Sheet: Sheet1
	Table 1: Dataset (Log Transformed)						Table-2:	Abbreviations used in the study					Table 3: Low-Inflation Summary										Table 5: Trends in export growth for COMESA countries
Country	Year	LnEG	LnGDP	LnTO	LnInfl		lnEG		Log of Export Growth				> summary(low_inflation)							Year/Country	Burundi	Comoros	Egypt	Eswatini	Kenya	Madagascar	Mauritius	Rwanda	Seychelles	Sudan	Tunisia	Uganda
Burundi	2000	4.50421	2.95194	3.20086	3.82744		lnGDP		Log of Gross Domestic Product (GDP)				Country Year LnEG LnGDP							2000	4.50421	4.68995	4.65424	4.72822	4.59648	4.71307	4.62757	4.587	4.75922	4.46964	4.64207	4.3359
Burundi	2001	4.81546	3.09358	3.13393	3.03093		lnTO		Log of Trade Openness				Length:138 Min. :2000 Min. :3.953 Min. :1.696							2001	4.81546	4.60849	4.618	4.63404	4.62111	4.67849	4.72919	4.9263	4.55642	4.68042	4.76409	4.84466
Burundi	2002	4.54175	3.19649	3.16437	2.08292		lnInfl		Log of Inflation				Class :character 1st Qu.:2006 1st Qu.:4.578 1st Qu.:3.109							2002	4.54175	4.60841	4.63448	5.02484	4.65505	3.9537	4.4561	4.63566	4.55559	4.75808	4.54847	4.7422
Burundi	2003	5.06475	2.93259	3.38019	2.94158								Mode :character Median :2013 Median :4.630 Median :3.171							2003	5.06475	4.60621	4.71701	4.67735	4.65598	4.92034	4.56741	4.77403	4.62869	4.8369	4.58541	4.61811
Burundi	2004	4.48078	3.2122	3.51382	3.00301								Mean :2012 Mean :4.626 Mean :3.163							2004	4.48078	4.60437	4.81475	4.4506	4.70587	4.68015	4.56055	4.86556	4.69128	4.66721	4.63919	4.80151
Burundi	2005	4.74452	3.03975	3.61362	3.25198								3rd Qu.:2018 3rd Qu.:4.689 3rd Qu.:3.242							2005	4.74452	4.6135	4.7724	4.40378	4.67637	4.60349	4.71444	4.69283	4.79249	4.61453	4.62961	4.72546
Burundi	2006	4.68688	3.23529	3.79324	2.28703								Max. :2022 Max. :4.985 Max. :3.502							2006	4.68688	4.61162	4.78131	4.65425	4.62045	4.7479	4.63267	4.60246	4.78363	4.71549	4.62803	4.66121
Burundi	2007	4.6951	3.15495	3.70868	2.72611								LnTO LnInfl							2007	4.6951	4.57668	4.79814	4.71654	4.64591	4.85668	4.59981	4.95547	4.59574	4.70975	4.69866	4.70174
Burundi	2008	5.07384	3.21333	3.89589	3.44092								Min. :3.164 Min. :0.5723							2008	5.07384	4.57471	4.84231	4.44184	4.60888	4.70606	4.61537	4.46109	4.53538	4.71367	4.61314	5.20642
Burundi	2009	4.1336	3.17022	3.63231	2.85984								1st Qu.:3.682 1st Qu.:2.1294							2009	4.1336	4.76132	4.4247	4.5125	4.53024	4.29601	4.56787	4.55265	4.58981	4.60317	4.51042	4.49351
Burundi	2010	4.96925	3.22383	3.72569	2.7448								Median :4.012 Median :2.3153							2010	4.96925	4.72473	4.55405	4.649	4.72164	4.64136	4.71911	4.66578	4.53528	4.67283	4.82646	4.48908
Burundi	2011	4.56892	3.17941	3.80666	2.73204								Mean :4.173 Mean :2.2247							2011	4.56892	4.62497	4.59761	4.28872	4.6669	4.64867	4.63711	4.80149	4.60781	0.491997	4.52468	4.63947
Burundi	2012	4.91861	3.1965	3.82222	3.05843								3rd Qu.:4.634 3rd Qu.:2.4414							2012	4.91861	4.56851	4.56123	4.69446	4.60777	4.53301	4.62078	4.67294	4.70815	3.06339	4.62652	4.71838
Burundi	2013	4.35418	3.21584	3.88371	2.70492								Max. :5.393 Max. :2.5624							2013	4.35418	4.68951	4.63002	4.59542	4.58026	4.68751	4.52259	4.76117	4.71908	5.07517	4.62764	4.65346
Burundi	2014	4.56842	3.18803	3.80655	2.51006			Table 4: High-Inflation Summary												2014	4.56842	4.65459	4.46659	4.6973	4.60367	4.92257	4.64163	4.65625	4.69525	5.1358	4.57215	4.58499
Burundi	2015	4.4333	2.77882	3.21239	3.34352			> summary(high_inflation)												2015	4.4333	4.6302	4.58457	4.57413	4.56242	4.5784	4.60872	4.64684	4.64295	4.56435	4.5363	4.56049
Burundi	2016	4.64118	2.96527	3.22062	2.07608			Country Year LnEG LnGDP												2016	4.64118	4.66973	4.41849	4.62155	4.51558	4.57492	4.58444	4.70892	4.6681	4.55345	4.59037	4.61446
Burundi	2017	4.86876	3.02042	3.18802	2.91502			Length:138 Min. :2000 Min. :0.492 Min. :1.097												2017	4.86876	4.6986	5.21517	4.63046	4.57453	4.96561	4.59471	4.941	4.68135	4.67283	4.63307	4.87409
Burundi	2018	4.69135	3.07315	3.3534	1.4229			Class :character 1st Qu.:2005 1st Qu.:4.565 1st Qu.:3.081												2018	4.69135	4.76421	4.86438	4.54726	4.65179	4.60965	4.59746	4.69018	4.60579	4.66344	4.63081	4.67675
Burundi	2019	4.58005	3.08249	3.43483	2.06075			Mode :character Median :2009 Median :4.642 Median :3.176												2019	4.58005	4.65241	4.55718	4.73868	4.55222	4.69054	4.55677	4.76984	4.61641	4.65396	4.54094	4.62808
Burundi	2020	4.42005	3.01196	3.35945	2.56237			Mean :2010 Mean :4.625 Mean :3.126												2020	4.42005	3.95267	4.30866	4.56016	4.4199	4.11683	4.23904	4.48196	4.28811	4.637	4.35618	4.57296
Burundi	2021	4.61901	3.13983	3.42812	2.74192			3rd Qu.:2015 3rd Qu.:4.741 3rd Qu.:3.239												2021	4.61901	4.9848	4.43264	4.67125	4.72961	5.03048	4.69589	4.60931	4.67435	4.60517	4.69885	4.58737
Burundi	2022	4.642	3.08415	0.693147	3.23206			Max. :2022 Max. :5.215 Max. :3.439												2022	4.642	4.79284	5.04564	4.5806	4.6882	4.83193	4.92849	4.84695	4.67447	4.62986	4.72955	4.36089
Comoros	2000	4.68995	3.42907	3.63118	0.932154			LnTO LnInfl
Comoros	2001	4.60849	3.10606	3.63118	2.74919			Min. :0.6931 Min. :2.565
Comoros	2002	4.60841	3.1057	3.63117	2.41329			1st Qu.:3.6085 1st Qu.:2.679
Comoros	2003	4.60621	3.09575	3.63117	2.49418			Median :3.8902 Median :2.833
Comoros	2004	4.60437	3.08738	3.63117	2.34069			Mean :3.8447 Mean :2.986
Comoros	2005	4.6135	3.12841	3.63118	1.99005			3rd Qu.:4.2238 3rd Qu.:3.114
Comoros	2006	4.61162	3.12003	3.63118	2.3136			Max. :5.4251 Max. :5.491
Comoros	2007	4.57668	3.03496	3.5598	2.35564
Comoros	2008	4.57471	3.17658	3.64332	2.31691		Table 5: Low-inflation coefficients and significances								Table 6: High-inflation coefficients and significances
Comoros	2009	4.76132	3.14591	3.6863	2.07769		Residuals:								Residuals:
Comoros	2010	4.72473	3.16875	3.7269	2.16046		Min 1Q Median 3Q Max								Min 1Q Median 3Q Max
Comoros	2011	4.62497	3.18402	3.73769	2.30714		-0.60734 -0.04904 -0.00095 0.05740 0.38488								-3.9059 -0.0867 0.0203 0.1317 0.5812
Comoros	2012	4.56851	3.14279	3.75678	2.42219
Comoros	2013	4.68951	3.19729	3.71949	2.1693		Coefficients:								Coefficients:
Comoros	2014	4.65459	3.09588	3.71931	2.05861		Estimate Std. Error t value Pr(>|t|)								Estimate Std. Error t value Pr(>|t|)
Comoros	2015	4.6302	3.05152	3.68399	1.86828		(Intercept) 3.49694 0.18506 18.896 < 2e-16 ***								(Intercept) 2.29951 0.42573 5.401 2.90e-07 ***
Comoros	2016	4.66973	3.14933	3.66696	2.16504		LnGDP 0.34634 0.05186 6.678 5.78e-10 ***								LnGDP 0.75771 0.13263 5.713 6.78e-08 ***
Comoros	2017	4.6986	3.17035	3.74158	2.00182		LnTO 0.00809 0.01710 0.473 0.637								LnTO -0.01124 0.03671 -0.306 0.76
Comoros	2018	4.76421	3.16304	3.80658	2.1788		---								---
Comoros	2019	4.65241	3.08011	3.79026	2.41673		Signif. codes: 0 ‘***’ 0.001 ‘**’ 0.01 ‘*’ 0.05 ‘.’ 0.1 ‘ ’ 1								Signif. codes: 0 ‘***’ 0.001 ‘**’ 0.01 ‘*’ 0.05 ‘.’ 0.1 ‘ ’ 1
Comoros	2020	3.95267	2.98591	3.57599	2.03727
Comoros	2021	4.9848	3.09613	3.79048	1.95439		Table 7: Coefficients and significance levels
Comoros	2022	4.79284	3.10851	3.72412	2.49837		Estimate Std.Error t.value Pr(>|t|) Regime
Egypt	2000	4.65424	3.27223	3.71401	2.39283		(Intercept) 3.496937523 0.18506092 18.8961423 9.783097e-40 Low Inflation
Egypt	2001	4.618	3.1585	3.73315	2.18242		LnGDP 0.346341108 0.05186391 6.6778821 5.783172e-10 Low Inflation
Egypt	2002	4.63448	3.10862	3.7609	2.31901		LnTO 0.008089994 0.01710346 0.4730032 6.369747e-01 Low Inflation
Egypt	2003	4.71701	3.14387	3.87494	2.62304		(Intercept)1 2.299514095 0.42572926 5.4013532 2.896547e-07 High Inflation
Egypt	2004	4.81475	3.18188	4.09134	2.92691		LnGDP1 0.757709323 0.13262865 5.7130138 6.781559e-08 High Inflation
Egypt	2005	4.7724	3.19752	4.17366	2.58118		LnTO1 -0.011244972 0.03671167 -0.3063051 7.598442e-01 High Inflation
Egypt	2006	4.78131	3.29004	4.15133	2.66445
Egypt	2007	4.79814	3.29908	4.20585	2.97531		Table 8: RSS & Optimal Threshold Values								Table 9: Interaction model with low inflation regimes
Egypt	2008	4.84231	3.30161	4.29974	2.95512		> rss_values <- sapply(threshold_values, calculate_rss, data = model_data)								Coefficients:
Egypt	2009	4.4247	3.20573	4.06994	2.90063		Threshold: 0.5722539								Estimate Std. Error t value Pr(>|t|)
Egypt	2010	4.55405	3.22475	3.91075	2.83948		Rows in low_regime: 1								(Intercept) 1.85130 0.48091 3.850 0.000148 ***
Egypt	2011	4.59761	3.08028	3.85557	2.92654		Rows in high_regime: 275								LnGDP 0.87533 0.14458 6.054 4.73e-09 ***
Egypt	2012	4.56123	3.10127	3.75447	3.2765		Threshold: 0.6219389								LowRegime 1.24375 0.55697 2.233 0.026367 *
Egypt	2013	4.63002	3.09944	3.74651	2.75447		Rows in low_regime: 1								LnTO -0.09755 0.04880 -1.999 0.046587 *
Egypt	2014	4.46659	3.13183	3.66151	2.90403		Rows in high_regime: 275								LnInfl 0.06406 0.04019 1.594 0.112103
Egypt	2015	4.58457	3.19344	3.60675	2.82914		Threshold: 0.6716238								LnGDP:LowRegime -0.45464 0.17373 -2.617 0.009374 **
Egypt	2016	4.41849	3.19239	3.47341	2.58367		Rows in low_regime: 1								LowRegime:LnTO 0.11140 0.05525 2.016 0.044744 *
Egypt	2017	5.21517	3.18558	3.85284	3.59782		Rows in high_regime: 275								---
Egypt	2018	4.86438	3.23203	3.91757	3.33843		Threshold: 0.7213088								Signif. codes: 0 ‘***’ 0.001 ‘**’ 0.01 ‘*’ 0.05 ‘.’ 0.1 ‘ ’ 1
Egypt	2019	4.55718	3.24072	3.81199	3.02617		Rows in low_regime: 1								F-statistic: 13.7 on 6 and 269 DF, p-value: 1.415e-13
Egypt	2020	4.30866	3.15913	3.57681	2.57847		Rows in high_regime: 275
Egypt	2021	4.43264	3.14805	3.50777	2.47209		Threshold: 0.7709938
Egypt	2022	5.04564	3.28045	3.26247	2.85795		Rows in low_regime: 1								Table 10: Nonlinearity testing using quadratic regression
Eswatini	2000	4.72822	3.08008	5.06514	3.4764		Rows in high_regime: 275								Model 1: LnEG ~ LnInfl + LnGDP + LnTO
Eswatini	2001	4.63404	3.04713	5.06242	2.769		Threshold: 0.8206788								Model 2: LnEG ~ poly(LnInfl, 2) + LnGDP + LnTO
Eswatini	2002	5.02484	3.19377	5.18065	2.76726		Rows in low_regime: 1								Res.Df RSS Df Sum of Sq F Pr(>F)
Eswatini	2003	4.67735	3.17305	5.15958	2.56537		Rows in high_regime: 275								1 272 22.214
Eswatini	2004	4.4506	3.16226	5.02503	2.38612		Threshold: 0.8703637								2 271 22.213 1 0.00097487 0.0119 0.0132
Eswatini	2005	4.40378	3.25805	4.84054	2.60689		Rows in low_regime: 1
Eswatini	2006	4.65425	3.2578	4.69066	2.40163		Rows in high_regime: 275
Eswatini	2007	4.71654	3.19603	4.7609	2.4861		Threshold: 0.9200487								Table 11: Self-Exciting Threshold Autoregressive (SETAR) model
Eswatini	2008	4.44184	3.03599	4.74484	2.85794		Rows in low_regime: 1								SETAR model ( 2 regimes)
Eswatini	2009	4.5125	3.07107	4.69459	2.81959		Rows in high_regime: 275								Coefficients:
Eswatini	2010	4.649	3.16942	4.68829	2.32211		Threshold: 0.9697337								Low regime:
Eswatini	2011	4.28872	3.10222	4.41596	2.51292		Rows in low_regime: 3								const.L phiL.1 phiL.2
Eswatini	2012	4.69446	3.23462	4.40265	2.75674		Rows in high_regime: 273								4.0345567 0.3583689 -0.1981997
Eswatini	2013	4.59542	3.17225	4.4864	2.60513		Threshold: 1.019419
Eswatini	2014	4.6973	3.04086	4.50359	2.64948		Rows in low_regime: 3								High regime:
Eswatini	2015	4.57413	3.10133	4.45539	2.52933		Rows in high_regime: 273								const.H phiH.1 phiH.2
Eswatini	2016	4.62155	3.0475	4.48471	2.65618		Threshold: 1.069104								4.8643394 0.0753425 -0.1294569
Eswatini	2017	4.63046	3.09225	4.49757	2.24899		Rows in low_regime: 3
Eswatini	2018	4.54726	3.10817	4.46329	2.28544		Rows in high_regime: 273								Threshold:
Eswatini	2019	4.73868	3.12202	4.50659	2.16631		Threshold: 1.118789								-Variable: Z(t) = + (1) X(t)+ (0)X(t-1)
Eswatini	2020	4.56016	2.91454	4.48734	2.32503		Rows in low_regime: 3								-Value: 4.547
Eswatini	2021	4.67125	3.42372	4.53226	1.75495		Rows in high_regime: 273								Proportion of points in low regime: 16.06% High regime: 83.94%
Eswatini	2022	4.5806	3.01927	4.53451	2.75965		Threshold: 1.168474
Kenya	2000	4.59648	3.02528	4.01294	2.57107		Rows in low_regime: 3								Residuals:
Kenya	2001	4.62111	3.16884	4.05953	2.14863		Rows in high_regime: 273								Min 1Q Median 3Q Max
Kenya	2002	4.65505	3.02271	4.04608	2.07106		Threshold: 1.218159								-4.128493 -0.055914 0.012325 0.083288 0.591266
Kenya	2003	4.65598	3.13255	4.02771	2.58001		Rows in low_regime: 3
Kenya	2004	4.70587	3.22304	4.11866	2.64808		Rows in high_regime: 273								Fit:
Kenya	2005	4.67637	3.2545	4.19688	2.47651		Threshold: 1.267843								residuals variance = 0.08884, AIC = -654, MAPE = 5.475%
Kenya	2006	4.62045	3.27611	4.04719	3.41871		Rows in low_regime: 3
Kenya	2007	4.64591	3.29029	4.02347	2.71665		Rows in high_regime: 273								Coefficient(s):
Kenya	2008	4.60888	3.00728	4.0873	3.09789		Threshold: 1.317528
Kenya	2009	4.53024	3.14875	3.87006	3.54665		Rows in low_regime: 3								Estimate Std. Error t value Pr(>|t|)
Kenya	2010	4.72164	3.33429	3.9588	2.15631		Rows in high_regime: 273								const.L 4.034557 0.397280 10.1554 < 2.2e-16 ***
Kenya	2011	4.6669	3.22371	4.10103	2.83703		Threshold: 1.367213								phiL.1 0.358369 0.075282 4.7604 3.154e-06 ***
Kenya	2012	4.60777	3.20147	3.98199	2.80475		Rows in low_regime: 4								phiL.2 -0.198200 0.073374 -2.7012 0.007345 **
Kenya	2013	4.58026	3.1696	3.90126	2.66288		Rows in high_regime: 272								const.H 4.864339 0.970292 5.0133 9.699e-07 ***
Kenya	2014	4.60367	3.21968	3.87475	2.68342		Threshold: 1.416898								phiH.1 0.075343 0.161758 0.4658 0.641755
Kenya	2015	4.56242	3.21758	3.74543	2.7874		Rows in low_regime: 4								phiH.2 -0.129457 0.104708 -1.2364 0.217399
Kenya	2016	4.51558	3.18691	3.60726	2.55332		Rows in high_regime: 272								---
Kenya	2017	4.57453	3.17128	3.63746	2.67978		Threshold: 1.466583								Signif. codes: 0 ‘***’ 0.001 ‘**’ 0.01 ‘*’ 0.05 ‘.’ 0.1 ‘ ’ 1
Kenya	2018	4.65179	3.24446	3.59497	2.41725		Rows in low_regime: 5
Kenya	2019	4.55222	3.22343	3.51926	2.42261		Rows in high_regime: 271								Threshold
Kenya	2020	4.4199	2.982	3.37533	2.48063		Threshold: 1.516268								Variable: Z(t) = + (1) X(t) + (0) X(t-1)
Kenya	2021	4.72961	3.31747	3.48643	2.42752		Rows in low_regime: 5
Kenya	2022	4.6882	3.21272	3.42742	2.56562		Rows in high_regime: 271								Value: 4.547
Madagascar	2000	4.71307	3.19691	3.8017	2.92157		Threshold: 1.565953
Madagascar	2001	4.67849	3.25734	3.76202	2.7025		Rows in low_regime: 5								Table 12: Panel Data Threshold Regression (PTR) for low- and high-inflation regime
Madagascar	2002	3.9537	2.0271	3.95473	3.15694		Rows in high_regime: 271								Low-inflation regime
Madagascar	2003	4.92034	3.394	3.58437	1.66695		Threshold: 1.615638								Residuals:
Madagascar	2004	4.68015	3.2291	3.92741	3.04242		Rows in low_regime: 7								Min. 1st Qu. Median 3rd Qu. Max.
Madagascar	2005	4.60349	3.20906	4.113	3.23332		Rows in high_regime: 269								-0.6249684 -0.0459148 -0.0046124 0.0437043 0.3492683
Madagascar	2006	4.7479	3.23469	4.16049	2.87727		Threshold: 1.665323
Madagascar	2007	4.85668	3.2469	4.22979	2.85001		Rows in low_regime: 8								Coefficients:
Madagascar	2008	4.70606	3.28514	4.33542	2.6732		Rows in high_regime: 268								Estimate Std. Error t-value Pr(>|t|)
Madagascar	2009	4.29601	2.77392	4.1653	2.63398		Threshold: 1.715008								LnGDP 0.348359 0.057836 6.0232 1.802e-08 ***
Madagascar	2010	4.64136	3.02623	4.09226	2.84599		Rows in low_regime: 9								LnTO 0.090889 0.064237 1.4149 0.1596
Madagascar	2011	4.64867	3.07169	4.06874	2.85568		Rows in high_regime: 267								---
Madagascar	2012	4.53301	3.13598	4.00098	2.52302		Threshold: 1.764693								Signif. codes: 0 ‘***’ 0.001 ‘**’ 0.01 ‘*’ 0.05 ‘.’ 0.1 ‘ ’ 1
Madagascar	2013	4.68751	3.1046	4.06676	2.5219		Rows in low_regime: 10
Madagascar	2014	4.92257	3.15014	4.15841	2.61971		Rows in high_regime: 266								Total Sum of Squares: 2.2944
Madagascar	2015	4.5784	3.14123	4.14663	2.60297		Threshold: 1.814378								Residual Sum of Squares: 1.7183
Madagascar	2016	4.57492	3.17777	4.14051	2.77009		Rows in low_regime: 11								R-Squared: 0.25108
Madagascar	2017	4.96561	3.17527	4.20981	2.4817		Rows in high_regime: 265								Adj. R-Squared: 0.17256
Madagascar	2018	4.60965	3.14391	4.24623	2.72772		Threshold: 1.864063								F-statistic: 20.7853 on 2 and 124 DF, p-value: 1.6412e-08
Madagascar	2019	4.69054	3.19504	4.16824	2.60432		Rows in low_regime: 13								High-inflation regime
Madagascar	2020	4.11683	2.5543	3.93204	2.42579		Rows in high_regime: 263								Residuals:
Madagascar	2021	5.03048	3.24803	3.95921	2.61306		Threshold: 1.913748								Min. 1st Qu. Median 3rd Qu. Max.
Madagascar	2022	4.83193	3.16953	3.78017	2.72987		Rows in low_regime: 17								-3.687603 -0.090549 0.012793 0.137565 0.671631
Mauritius	2000	4.62757	3.33942	4.8228	2.34276		Rows in high_regime: 259
Mauritius	2001	4.72919	3.15049	4.88112	2.58264		Threshold: 1.963433								Coefficients:
Mauritius	2002	4.4561	3.07338	4.80256	2.58168		Rows in low_regime: 19								Estimate Std. Error t-value Pr(>|t|)
Mauritius	2003	4.56741	3.25522	4.71956	2.53554		Rows in high_regime: 257								LnGDP 0.779726 0.142917 5.4558 2.538e-07 ***
Mauritius	2004	4.56055	3.19171	4.70473	2.62796		Threshold: 2.013118								LnTO -0.126761 0.062865 -2.0164 0.04592 *
Mauritius	2005	4.71444	3.08088	4.83028	2.39317		Rows in low_regime: 23								---
Mauritius	2006	4.63267	3.21348	4.8603	2.89276		Rows in high_regime: 253								Signif. codes: 0 ‘***’ 0.001 ‘**’ 0.01 ‘*’ 0.05 ‘.’ 0.1 ‘ ’ 1
Mauritius	2007	4.59981	3.24754	4.81118	2.7284		Threshold: 2.062803
Mauritius	2008	4.61537	3.23424	4.76635	2.54055		Rows in low_regime: 27								Total Sum of Squares: 23.593
Mauritius	2009	4.56787	3.1491	4.66749	1.84779		Rows in high_regime: 249								Residual Sum of Squares: 18.718
Mauritius	2010	4.71911	3.19365	4.7489	2.09512		Threshold: 2.112488								R-Squared: 0.20663
Mauritius	2011	4.63711	3.18128	4.78364	2.3186		Rows in low_regime: 34								Adj. R-Squared: 0.12346
Mauritius	2012	4.62078	3.15684	4.79992	2.24766		Rows in high_regime: 242								F-statistic: 16.1478 on 2 and 124 DF, p-value: 5.8538e-07
Mauritius	2013	4.52259	3.15104	4.74759	2.41003		Threshold: 2.162173
Mauritius	2014	4.64163	3.17082	4.72375	2.21575		Rows in low_regime: 41								Table 13: Summary of interaction model results
Mauritius	2015	4.60872	3.16508	4.69269	2.12818		Rows in high_regime: 235								Residuals:
Mauritius	2016	4.58444	3.17231	4.63828	2.23907		Threshold: 2.211858								Min 1Q Median 3Q Max
Mauritius	2017	4.59471	3.17547	4.63716	2.156		Rows in low_regime: 49								-3.8955 -0.0652 0.0053 0.0811 0.5674
Mauritius	2018	4.59746	3.17834	4.60604	2.16049		Rows in high_regime: 227
Mauritius	2019	4.55677	3.13076	4.58791	1.87704		Threshold: 2.261543								Coefficients:
Mauritius	2020	4.23904	1.69625	4.47602	2.25895		Rows in low_regime: 59								Estimate Std. Error t value Pr(>|t|)
Mauritius	2021	4.69589	3.1529	4.60305	2.31818		Rows in high_regime: 217								(Intercept) 4.79435 1.03736 4.622 5.9e-06 ***
Mauritius	2022	4.92849	3.36317	4.57285	2.81787		Threshold: 2.311228								LnGDP -0.20320 0.32278 -0.630 0.52953
Rwanda	2000	4.587	3.34536	3.38444	2.32971		Rows in low_regime: 68								LnTO 0.11748 0.08443 1.391 0.16525
Rwanda	2001	4.9263	3.34936	3.44091	1.88824		Rows in high_regime: 208								LnInfl -0.72200 0.33419 -2.160 0.03162 *
Rwanda	2002	4.63566	3.50231	3.38865	0.572254		Threshold: 2.360913								Infl_GDP 0.28372 0.10855 2.614 0.00946 **
Rwanda	2003	4.77403	3.1002	3.44443	3.30913		Rows in low_regime: 83								Infl_TO -0.04243 0.02715 -1.562 0.11937
Rwanda	2004	4.86556	3.31228	3.5689	2.89567		Rows in high_regime: 193								---
Rwanda	2005	4.69283	3.38024	3.58999	2.77451		Threshold: 2.410598								Signif. codes: 0 ‘***’ 0.001 ‘**’ 0.01 ‘*’ 0.05 ‘.’ 0.1 ‘ ’ 1
Rwanda	2006	4.60246	3.3751	3.56213	2.2472		Rows in low_regime: 92
Rwanda	2007	4.95547	3.31902	3.63735	2.99254		Rows in high_regime: 184								Residual standard error: 0.2828 on 270 degrees of freedom
Rwanda	2008	4.46109	3.43918	3.67942	3.06598		Threshold: 2.460283								Multiple R-squared: 0.2026, Adjusted R-squared: 0.1879
Rwanda	2009	4.55265	3.2676	3.65905	2.64956		Rows in low_regime: 110								F-statistic: 13.72 on 5 and 270 DF, p-value: 6.032e-12
Rwanda	2010	4.66578	3.30816	3.67119	2.32114		Rows in high_regime: 166
Rwanda	2011	4.80149	3.33072	3.73138	2.65271		Threshold: 2.509968
Rwanda	2012	4.67294	3.35486	3.75097	2.46161		Rows in low_regime: 126
Rwanda	2013	4.76117	3.20761	3.80031	2.27114		Rows in high_regime: 150
Rwanda	2014	4.65625	3.26451	3.82701	2.46233		Threshold: 2.559653
Rwanda	2015	4.64684	3.36235	3.85492	2.01308		Rows in low_regime: 136
Rwanda	2016	4.70892	3.25697	3.94177	2.48733		Rows in high_regime: 140
Rwanda	2017	4.941	3.17509	4.01954	2.71744		Threshold: 2.609338
Rwanda	2018	4.69018	3.35117	4.05626	1.85028		Rows in low_regime: 155
Rwanda	2019	4.76984	3.38311	4.09328	2.24552		Rows in high_regime: 121
Rwanda	2020	4.48196	2.81082	4.0454	2.61913		Threshold: 2.659023
Rwanda	2021	4.60931	3.42997	4.02271	2.27469		Rows in low_regime: 168
Rwanda	2022	4.84695	3.33792	3.98624	3.13661		Rows in high_regime: 108
Seychelles	2000	4.75922	3.18855	5.07128	2.11045		Threshold: 2.708708
Seychelles	2001	4.55642	2.87519	5.24382	2.57694		Rows in low_regime: 180
Seychelles	2002	4.55559	3.05461	5.10746	2.3621		Rows in high_regime: 96
Seychelles	2003	4.62869	2.64709	5.17841	2.56085		Threshold: 2.758393
Seychelles	2004	4.69128	2.84197	5.05989	3.4555		Rows in low_regime: 192
Seychelles	2005	4.79249	3.36749	5.19467	2.00937		Rows in high_regime: 84
Seychelles	2006	4.78363	3.3812	5.23056	2.13326		Threshold: 2.808078
Seychelles	2007	4.59574	3.36301	5.21732	2.89477		Rows in low_regime: 202
Seychelles	2008	4.53538	2.8492	5.37305	3.66167		Rows in high_regime: 74
Seychelles	2009	4.58981	2.86338	5.42505	3.56123		Threshold: 2.857763
Seychelles	2010	4.53528	3.19888	5.31753	1.58753		Rows in low_regime: 212
Seychelles	2011	4.60781	3.38472	5.34309	2.08753		Rows in high_regime: 64
Seychelles	2012	4.70815	3.1403	5.38671	2.85938		Threshold: 2.907448
Seychelles	2013	4.71908	3.05653	5.21933	2.53702		Rows in low_regime: 224
Seychelles	2014	4.69525	3.1807	5.37137	2.59435		Rows in high_regime: 52
Seychelles	2015	4.64295	3.18613	5.25565	2.01766		Threshold: 2.957132
Seychelles	2016	4.6681	3.22306	5.25941	1.91682		Rows in low_regime: 230
Seychelles	2017	4.68135	3.12618	5.35769	2.44487		Rows in high_regime: 46
Seychelles	2018	4.60579	3.16576	5.32059	2.19888		Threshold: 3.006817
Seychelles	2019	4.61641	3.21394	5.39266	1.89562		Rows in low_regime: 233
Seychelles	2020	4.28811	2.50729	4.92691	1.5844		Rows in high_regime: 43
Seychelles	2021	4.67435	3.23581	5.04174	1.79958		Threshold: 3.056502
Seychelles	2022	4.67447	3.36731	4.66135	0.929625		Rows in low_regime: 237
Sudan	2000	4.46964	3.27131	3.44694	2.82454		Rows in high_regime: 39
Sudan	2001	4.68042	3.27716	3.163	3.33698		Threshold: 3.106187
Sudan	2002	4.75808	3.25834	3.33715	2.87927		Rows in low_regime: 241
Sudan	2003	4.8369	3.26914	3.3661	2.82137		Rows in high_regime: 35
Sudan	2004	4.66721	3.2245	3.48388	3.18941		Threshold: 3.155872
Sudan	2005	4.61453	3.24429	3.63829	3.22105		Rows in low_regime: 243
Sudan	2006	4.71549	3.27833	3.64807	2.68459		Rows in high_regime: 33
Sudan	2007	4.70975	3.24786	3.60073	3.10488		Threshold: 3.205557
Sudan	2008	4.71367	3.17165	3.69235	2.76575		Rows in low_regime: 245
Sudan	2009	4.60317	2.84679	3.8361	2.18179		Rows in high_regime: 31
Sudan	2010	4.67283	3.17213	3.8212	3.39012		Threshold: 3.255242
Sudan	2011	0.491997	2.82057	3.45278	3.50641		Rows in low_regime: 249
Sudan	2012	3.06339	1.09705	3.40531	3.61439		Rows in high_regime: 27
Sudan	2013	5.07517	3.089	3.33727	3.77112		Threshold: 3.304927
Sudan	2014	5.1358	3.20524	1.21722	3.7152		Rows in low_regime: 250
Sudan	2015	4.56435	3.08695	1.25305	3.0456		Rows in high_regime: 26
Sudan	2016	4.55345	3.15562	1.24011	3.32091		Threshold: 3.354612
Sudan	2017	4.67283	3.03058	1.24196	3.72864		Rows in low_regime: 255
Sudan	2018	4.66344	2.85181	1.19242	4.14274		Rows in high_regime: 21
Sudan	2019	4.65396	2.88042	1.16902	4.07718		Threshold: 3.404297
Sudan	2020	4.637	2.79546	1.0141	4.80936		Rows in low_regime: 256
Sudan	2021	4.60517	2.89765	1.81278	5.49107		Rows in high_regime: 20
Sudan	2022	4.62986	2.94689	1.93773	4.81919		Threshold: 3.453982
Tunisia	2000	4.64207	3.20721	4.4384	2.33055		Rows in low_regime: 258
Tunisia	2001	4.76409	3.16953	4.51691	2.39001		Rows in high_regime: 18
Tunisia	2002	4.54847	3.05977	4.46983	2.22838		Threshold: 3.503667
Tunisia	2003	4.58541	3.2069	4.43545	2.27055		Rows in low_regime: 260
Tunisia	2004	4.63919	3.26712	4.4878	2.33714		Rows in high_regime: 16
Tunisia	2005	4.62961	3.15643	4.52452	2.41375		Threshold: 3.553352
Tunisia	2006	4.62803	3.22859	4.56373	2.38267		Rows in low_regime: 262
Tunisia	2007	4.69866	3.28502	4.664	2.21118		Rows in high_regime: 14
Tunisia	2008	4.61314	3.18791	4.75655	2.59079		Threshold: 3.603037
Tunisia	2009	4.51042	3.13738	4.55405	2.30489		Rows in low_regime: 264
Tunisia	2010	4.82646	3.13424	4.62645	2.80124		Rows in high_regime: 12
Tunisia	2011	4.52468	2.88778	4.62601	2.44851		Threshold: 3.652722
Tunisia	2012	4.62652	3.18704	4.64006	2.45632		Rows in low_regime: 265
Tunisia	2013	4.62764	3.1104	4.61467	2.44237		Rows in high_regime: 11
Tunisia	2014	4.57215	3.13941	4.5802	2.45656		Threshold: 3.702407
Tunisia	2015	4.5363	3.04298	4.49142	2.41715		Rows in low_regime: 266
Tunisia	2016	4.59037	3.0501	4.48968	2.47947		Rows in high_regime: 10
Tunisia	2017	4.63307	3.1018	4.58302	2.46077		Threshold: 3.752092
Tunisia	2018	4.63081	3.11905	4.66223	2.70303		Rows in low_regime: 268
Tunisia	2019	4.54094	3.07213	4.64758	2.64864		Rows in high_regime: 8
Tunisia	2020	4.35618	2.41431	4.45714	2.61706		Threshold: 3.801777
Tunisia	2021	4.69885	3.19481	4.56801	2.43831		Rows in low_regime: 269
Tunisia	2022	4.72955	3.11075	4.47348	2.67918		Rows in high_regime: 7
Uganda	2000	4.3359	3.14165	3.54815	2.89687		Threshold: 3.851462
Uganda	2001	4.84466	3.2262	3.6198	2.44534		Rows in low_regime: 270
Uganda	2002	4.7422	3.35804	3.64487	1.34298		Rows in high_regime: 6
Uganda	2003	4.61811	3.27614	3.65288	2.69508		Threshold: 3.901147
Uganda	2004	4.80151	3.28867	3.62328	3.1174		Rows in low_regime: 270
Uganda	2005	4.72546	3.27081	3.71343	1.65991		Rows in high_regime: 6
Uganda	2006	4.66121	3.42702	3.82064	2.24131		Threshold: 3.950832
Uganda	2007	4.70174	3.34683	3.88727	2.66174		Rows in low_regime: 270
Uganda	2008	5.20642	3.3572	4.06489	2.59259		Rows in high_regime: 6
Uganda	2009	4.49351	3.28846	3.89312	4.52562		Threshold: 4.000517
Uganda	2010	4.48908	3.24406	3.69559	2.53668		Rows in low_regime: 270
Uganda	2011	4.63947	3.38071	3.73183	2.79677		Rows in high_regime: 6
Uganda	2012	4.71838	3.17126	3.81776	2.38301		Threshold: 4.050202
Uganda	2013	4.65346	3.16069	3.80909	2.35962		Rows in low_regime: 270
Uganda	2014	4.58499	3.22312	3.63796	2.49373		Rows in high_regime: 6
Uganda	2015	4.56049	3.22636	3.68108	2.50044		Threshold: 4.099887
Uganda	2016	4.61446	3.21008	3.50283	2.46649		Rows in low_regime: 271
Uganda	2017	4.87409	3.14119	3.65937	2.45522		Rows in high_regime: 5
Uganda	2018	4.67675	3.26972	3.65425	2.43741		Threshold: 4.149572
Uganda	2019	4.62808	3.27483	3.72234	2.30259		Rows in low_regime: 272
Uganda	2020	4.57296	3.13338	3.66358	2.27434		Rows in high_regime: 4
Uganda	2021	4.58737	3.15856	3.77766	2.25603		Threshold: 4.199257
Uganda	2022	4.36089	3.20226	3.7776	2.47841		Rows in low_regime: 272
							Rows in high_regime: 4
							Threshold: 4.248942
							Rows in low_regime: 272
							Rows in high_regime: 4
							Threshold: 4.298627
							Rows in low_regime: 272
							Rows in high_regime: 4
							Threshold: 4.348312
							Rows in low_regime: 272
							Rows in high_regime: 4
							Threshold: 4.397997
							Rows in low_regime: 272
							Rows in high_regime: 4
							Threshold: 4.447682
							Rows in low_regime: 272
							Rows in high_regime: 4
							Threshold: 4.497367
							Rows in low_regime: 272
							Rows in high_regime: 4
							Threshold: 4.547052
							Rows in low_regime: 273
							Rows in high_regime: 3
							Threshold: 4.596737
							Rows in low_regime: 273
							Rows in high_regime: 3
							Threshold: 4.646421
							Rows in low_regime: 273
							Rows in high_regime: 3
							Threshold: 4.696106
							Rows in low_regime: 273
							Rows in high_regime: 3
							Threshold: 4.745791
							Rows in low_regime: 273
							Rows in high_regime: 3
							Threshold: 4.795476
							Rows in low_regime: 273
							Rows in high_regime: 3
							Threshold: 4.845161
							Rows in low_regime: 275
							Rows in high_regime: 1
							Threshold: 4.894846
							Rows in low_regime: 275
							Rows in high_regime: 1
							Threshold: 4.944531
							Rows in low_regime: 275
							Rows in high_regime: 1
							Threshold: 4.994216
							Rows in low_regime: 275
							Rows in high_regime: 1
							Threshold: 5.043901
							Rows in low_regime: 275
							Rows in high_regime: 1
							Threshold: 5.093586
							Rows in low_regime: 275
							Rows in high_regime: 1
							Threshold: 5.143271
							Rows in low_regime: 275
							Rows in high_regime: 1
							Threshold: 5.192956
							Rows in low_regime: 275
							Rows in high_regime: 1
							Threshold: 5.242641
							Rows in low_regime: 275
							Rows in high_regime: 1
							Threshold: 5.292326
							Rows in low_regime: 275
							Rows in high_regime: 1
							Threshold: 5.342011
							Rows in low_regime: 275
							Rows in high_regime: 1
							Threshold: 5.391696
							Rows in low_regime: 275
							Rows in high_regime: 1
							Threshold: 5.441381
							Rows in low_regime: 275
							Rows in high_regime: 1
							Threshold: 5.491066
							Rows in low_regime: 276
							Rows in high_regime: 0
							> optimal_threshold <- threshold_values[which.min(rss_values)]
							> print(optimal_threshold)
							[1] 3.503667
